# Supplementary material for: New insights into flowering date in Prunus: fine mapping of a major QTL in sweet cherry
Source: Hortic Res. 2022 Feb 19;9:uhac042. doi: 10.1093/hr/uhac042 (PMC9070640; doi:10.1093/hr/uhac042)
Supplement: Web_Material_uhac042 [file web_material_uhac042.zip]

Archive with 1 entries (1 files):
- Dataset 1Penotyping data.xlsx
