# Supplementary material for: New insights into flowering date in Prunus: fine mapping of a major QTL in sweet cherry
Source: Hortic Res. 2022 Feb 19;9:uhac042. doi: 10.1093/hr/uhac042 (PMC9070640; doi:10.1093/hr/uhac042)
Supplement: Web_Material_uhac042 [file web_material_uhac042.zip › Dataset 1Penotyping data.xlsx]

## Sheet: RxG #1
Ind	Year	BF	FF	EF
1	2008	82	92	104
2	2008	77	87	98
3	2008	82	90	101
4	2008	78	84	97
5	2008	88	93	104
6	2008	82	91	101
7	2008	89	97	105
10	2008	84	91	101
12	2008	82	90	98
13	2008	78	92	101
14	2008	82	92	101
15	2008	72	79	98
16	2008	88	96	105
17	2008	89	96	105
18	2008	94	100	108
19	2008	78	87	99
20	2008	93	98	107
21	2008	72	81	101
22	2008	82	90	98
23	2008	84	97	106
24	2008	84	93	101
25	2008	84	92	100
26	2008	72	79	91
27	2008	84	92	101
28	2008	82	90	100
29	2008	$	$	$
30	2008	89	97	107
31	2008	77	83	99
32	2008	89	96	107
33	2008	94	98	107
35	2008	89	98	105
36	2008	89	96	104
37	2008	91	97	105
39	2008	82	92	100
41	2008	91	95	105
42	2008	88	94	101
43	2008	89	93	101
44	2008	90	94	102
45	2008	82	90	99
46	2008	91	96	101
47	2008	96	100	107
48	2008	82	90	99
49	2008	91	97	102
50	2008	89	94	101
51	2008	91	95	104
52	2008	82	93	104
53	2008	82	90	98
54	2008	94	97	104
55	2008	82	90	98
56	2008	93	96	104
57	2008	82	90	97
58	2008	92	97	106
59	2008	89	95	105
60	2008	82	92	101
61	2008	93	97	105
62	2008	82	92	100
63	2008	82	90	93
64	2008	77	83	91
65	2008	88	95	101
66	2008	88	93	100
67	2008	88	93	101
68	2008	82	90	99
69	2008	84	92	100
70	2008	93	98	108
71	2008	84	92	101
72	2008	82	90	100
73	2008	93	98	108
74	2008	82	90	103
75	2008	88	93	104
76	2008	82	91	100
77	2008	91	95	104
78	2008	93	97	104
80	2008	90	93	101
81	2008	82	91	100
82	2008	82	91	100
83	2008	92	96	102
84	2008	92	97	101
85	2008	82	92	101
86	2008	91	95	104
87	2008	82	91	99
88	2008	$	$	$
89	2008	91	94	104
90	2008	91	95	105
91	2008	89	92	101
92	2008	91	92	101
93	2008	77	83	91
94	2008	82	92	99
95	2008	$	$	$
99	2008	91	95	101
100	2008	$	$	$
101	2008	91	95	104
102	2008	86	91	100
103	2008	91	94	101
105	2008	82	90	98
106	2008	82	90	99
107	2008	89	92	101
108	2008	93	98	106
109	2008	82	90	99
110	2008	82	90	98
111	2008	82	90	110
112	2008	91	92	99
113	2008	82	90	101
114	2008	82	90	99
115	2008	82	90	98
116	2008	82	90	98
117	2008	$	$	$
118	2008	88	93	101
119	2008	97	100	107
120	2008	89	93	101
121	2008	93	98	107
122	2008	82	90	100
123	2008	92	97	105
124	2008	82	90	98
125	2008	93	$	$
126	2008	91	93	99
128	2008	82	90	98
129	2008	93	98	108
1	2009	86	91	103
2	2009	85	90	101
3	2009	87	92	104
4	2009	82	89	101
5	2009	89	93	104
6	2009	87	92	104
7	2009	89	94	105
10	2009	91	95	103
12	2009	88	93	103
13	2009	83	89	102
14	2009	87	90	103
15	2009	79	85	102
16	2009	89	95	106
17	2009	92	96	105
18	2009	94	97	108
19	2009	84	90	102
20	2009	90	95	104
21	2009	82	86	100
22	2009	85	89	101
23	2009	91	95	107
24	2009	89	94	104
25	2009	88	93	103
26	2009	77	85	99
27	2009	88	93	104
28	2009	86	90	105
29	2009	92	95	104
30	2009	93	97	108
31	2009	81	85	102
32	2009	92	96	107
33	2009	93	97	110
35	2009	92	96	108
36	2009	90	95	104
37	2009	92	96	107
39	2009	88	93	103
41	2009	92	96	107
42	2009	88	93	104
43	2009	92	96	106
44	2009	92	96	106
45	2009	86	91	103
46	2009	89	93	103
47	2009	89	93	104
48	2009	87	92	104
49	2009	88	93	105
50	2009	88	93	104
51	2009	93	97	106
52	2009	89	95	106
53	2009	86	90	103
54	2009	93	96	105
55	2009	86	90	103
56	2009	92	96	105
57	2009	85	90	101
58	2009	92	97	108
59	2009	90	95	106
60	2009	89	94	105
61	2009	91	96	106
62	2009	89	93	104
63	2009	86	90	101
64	2009	83	88	100
65	2009	89	93	103
66	2009	89	93	104
67	2009	87	92	105
68	2009	85	90	103
69	2009	88	93	104
70	2009	96	100	110
71	2009	88	93	105
72	2009	86	90	102
73	2009	96	100	109
74	2009	86	90	105
75	2009	88	94	105
76	2009	88	94	106
77	2009	94	97	107
78	2009	93	97	107
80	2009	93	98	108
81	2009	89	93	104
82	2009	85	89	103
83	2009	93	97	105
84	2009	91	96	104
85	2009	88	94	105
86	2009	91	96	107
87	2009	87	93	104
88	2009	96	100	108
89	2009	90	95	106
90	2009	93	97	108
91	2009	92	96	106
92	2009	92	97	106
93	2009	83	89	102
94	2009	90	94	104
95	2009	96	100	109
99	2009	91	95	105
100	2009	93	97	106
101	2009	94	97	105
102	2009	88	93	105
103	2009	92	97	107
105	2009	86	90	103
106	2009	86	90	104
107	2009	88	93	104
108	2009	93	97	108
109	2009	83	88	102
110	2009	86	90	102
111	2009	87	90	103
112	2009	88	93	104
113	2009	86	90	104
114	2009	87	93	105
115	2009	92	96	106
116	2009	86	90	102
117	2009	91	95	106
118	2009	88	94	104
119	2009	93	98	108
120	2009	89	95	106
121	2009	92	97	107
122	2009	87	93	104
123	2009	91	96	106
124	2009	85	88	100
125	2009	88	93	104
126	2009	87	90	103
128	2009	87	91	102
129	2009	92	96	106
1	2010	94	100	107
2	2010	93	100	105
3	2010	94	101	106
4	2010	91	99	103
5	2010	95	102	107
6	2010	94	101	106
7	2010	96	103	108
10	2010	97	102	107
12	2010	95	101	106
13	2010	92	100	104
14	2010	92	100	107
15	2010	90	98	107
16	2010	97	102	108
17	2010	98	103	108
18	2010	100	104	111
19	2010	91	99	103
20	2010	97	102	109
21	2010	90	98	102
22	2010	91	100	103
23	2010	98	103	108
24	2010	94	102	107
25	2010	93	101	105
26	2010	88	99	102
27	2010	95	101	108
28	2010	94	101	108
29	2010	98	102	108
30	2010	99	103	109
31	2010	90	99	103
32	2010	98	102	109
33	2010	99	103	110
35	2010	98	102	108
36	2010	96	101	106
37	2010	98	102	108
39	2010	94	101	106
41	2010	98	102	109
42	2010	93	100	105
43	2010	98	102	107
44	2010	98	102	107
45	2010	92	100	106
46	2010	95	101	107
47	2010	95	102	108
48	2010	93	100	106
49	2010	94	100	106
50	2010	94	101	107
51	2010	100	105	108
52	2010	95	101	107
53	2010	91	100	103
54	2010	99	103	108
55	2010	92	100	104
56	2010	98	102	107
57	2010	91	100	103
58	2010	98	102	109
59	2010	97	102	108
60	2010	96	101	107
61	2010	98	102	108
62	2010	95	102	108
63	2010	92	101	103
64	2010	90	99	103
65	2010	96	101	107
66	2010	96	101	107
67	2010	95	101	107
68	2010	90	100	103
69	2010	95	100	104
70	2010	100	104	110
71	2010	92	100	107
72	2010	91	101	104
73	2010	100	104	109
74	2010	91	101	106
75	2010	95	102	106
76	2010	95	102	107
77	2010	100	104	107
78	2010	99	103	107
80	2010	99	103	108
81	2010	91	100	104
82	2010	88	98	103
83	2010	98	102	107
84	2010	97	101	107
85	2010	95	100	107
86	2010	97	103	108
87	2010	91	100	104
88	2010	99	103	109
89	2010	95	102	108
90	2010	99	103	110
91	2010	98	102	108
92	2010	98	102	107
93	2010	88	99	102
94	2010	95	101	107
95	2010	100	104	108
99	2010	97	103	108
100	2010	99	103	108
101	2010	100	104	108
102	2010	95	100	107
103	2010	98	102	107
105	2010	92	100	104
106	2010	92	100	106
107	2010	93	101	106
108	2010	100	105	109
109	2010	89	97	103
110	2010	90	101	103
111	2010	90	100	106
112	2010	94	101	107
113	2010	90	100	106
114	2010	91	100	106
115	2010	98	102	107
116	2010	90	100	103
117	2010	98	102	107
118	2010	95	102	107
119	2010	99	103	108
120	2010	96	101	106
121	2010	98	102	107
122	2010	93	101	106
123	2010	98	102	107
124	2010	91	101	103
125	2010	92	102	106
126	2010	91	100	103
128	2010	90	100	103
129	2010	97	102	107
1	2011	86	92	96
2	2011	86	91	94
3	2011	86	90	93
4	2011	85	89	93
5	2011	86	90	94
6	2011	86	90	94
7	2011	87	92	97
10	2011	88	93	96
12	2011	87	92	94
13	2011	86	91	94
14	2011	86	91	94
15	2011	80	86	91
16	2011	86	93	98
17	2011	87	93	98
18	2011	92	95	100
19	2011	86	90	95
20	2011	88	93	97
21	2011	82	86	95
22	2011	84	88	92
23	2011	86	91	95
24	2011	87	92	95
25	2011	86	92	95
26	2011	79	85	91
27	2011	86	92	96
28	2011	84	89	96
29	2011	87	92	97
30	2011	89	94	100
31	2011	80	85	93
32	2011	87	92	96
33	2011	89	93	99
35	2011	88	93	99
36	2011	86	91	95
37	2011	86	91	97
39	2011	84	89	94
41	2011	86	92	97
42	2011	84	90	95
43	2011	87	93	98
44	2011	88	93	98
45	2011	85	89	94
46	2011	86	91	96
47	2011	86	91	97
48	2011	85	93	99
49	2011	86	91	96
50	2011	86	91	96
51	2011	87	93	100
52	2011	86	91	98
53	2011	83	88	94
54	2011	87	93	99
55	2011	84	89	92
56	2011	88	93	99
57	2011	80	86	93
58	2011	87	93	99
59	2011	86	91	97
60	2011	86	92	96
61	2011	89	93	98
62	2011	85	89	97
63	2011	83	87	92
64	2011	81	86	92
65	2011	86	93	98
66	2011	86	92	94
67	2011	83	89	93
68	2011	83	88	92
69	2011	85	90	93
70	2011	89	93	99
71	2011	84	90	97
72	2011	84	89	94
73	2011	89	94	100
74	2011	83	89	94
75	2011	86	90	94
76	2011	86	90	94
77	2011	88	93	98
78	2011	87	93	97
80	2011	89	94	100
81	2011	85	89	94
82	2011	80	87	93
83	2011	87	92	98
84	2011	87	92	98
85	2011	86	91	95
86	2011	87	93	99
87	2011	83	89	94
88	2011	89	94	100
89	2011	87	93	99
90	2011	87	93	100
91	2011	87	93	99
92	2011	88	93	99
93	2011	80	86	92
94	2011	85	89	94
95	2011	89	93	98
99	2011	86	90	96
100	2011	87	92	97
101	2011	89	93	98
102	2011	86	92	98
103	2011	86	91	97
105	2011	55	89	94
106	2011	84	90	98
107	2011	85	90	97
108	2011	90	94	100
109	2011	80	86	92
110	2011	81	87	93
111	2011	81	87	93
112	2011	85	89	97
113	2011	82	87	94
114	2011	85	90	98
115	2011	87	92	99
116	2011	80	87	94
117	2011	86	92	98
118	2011	85	90	97
119	2011	87	92	100
120	2011	86	91	97
121	2011	87	92	98
122	2011	84	90	94
123	2011	87	93	99
124	2011	83	89	93
125	2011	86	91	98
126	2011	82	88	93
128	2011	81	87	93
129	2011	86	92	98
1	2012	90	95	104
2	2012	89	95	103
3	2012	90	94	106
4	2012	87	94	103
5	2012	91	96	104
6	2012	88	95	104
7	2012	90	95	104
10	2012	91	96	102
12	2012	89	95	102
13	2012	88	93	101
14	2012	87	93	102
15	2012	86	91	102
16	2012	89	94	106
17	2012	91	96	106
18	2012	94	99	109
19	2012	88	93	101
20	2012	90	97	108
21	2012	86	91	102
22	2012	87	93	102
23	2012	91	96	103
24	2012	89	94	102
25	2012	89	95	101
26	2012	87	89	100
27	2012	90	93	106
28	2012	88	92	106
29	2012	91	96	105
30	2012	91	97	107
31	2012	86	91	102
32	2012	91	97	106
33	2012	93	100	109
35	2012	91	99	107
36	2012	90	96	106
37	2012	90	95	105
39	2012	89	96	103
41	2012	91	97	108
42	2012	89	95	103
43	2012	90	96	104
44	2012	91	96	104
45	2012	89	94	104
46	2012	90	95	104
47	2012	91	96	106
48	2012	90	96	106
49	2012	89	95	105
50	2012	90	96	104
51	2012	92	98	109
52	2012	90	96	108
53	2012	88	94	101
54	2012	91	97	107
55	2012	87	95	104
56	2012	91	97	107
57	2012	86	91	103
58	2012	91	96	109
59	2012	90	96	107
60	2012	89	95	106
61	2012	91	97	107
62	2012	88	95	106
63	2012	88	94	101
64	2012	88	94	102
65	2012	91	96	106
66	2012	90	95	104
67	2012	90	95	105
68	2012	88	94	103
69	2012	90	95	104
70	2012	91	97	108
71	2012	88	95	104
72	2012	89	95	104
73	2012	92	98	108
74	2012	88	94	104
75	2012	89	95	104
76	2012	89	95	104
77	2012	91	97	107
78	2012	90	97	108
80	2012	91	97	108
81	2012	87	92	102
82	2012	87	91	101
83	2012	91	96	106
84	2012	90	95	103
85	2012	90	95	106
86	2012	91	96	106
87	2012	88	94	105
88	2012	92	100	109
89	2012	90	96	104
90	2012	91	96	108
91	2012	91	95	106
92	2012	91	95	104
93	2012	87	94	100
94	2012	89	94	103
95	2012	91	96	106
99	2012	90	95	103
100	2012	91	96	104
101	2012	91	96	104
102	2012	89	94	101
103	2012	89	94	102
105	2012	89	94	101
106	2012	90	94	104
107	2012	90	94	103
108	2012	91	96	106
109	2012	88	93	100
110	2012	88	93	99
111	2012	88	93	100
112	2012	90	94	103
113	2012	89	93	104
114	2012	90	94	103
115	2012	91	96	106
116	2012	87	93	100
117	2012	91	96	104
118	2012	90	94	103
119	2012	92	98	108
120	2012	89	94	103
121	2012	90	95	104
122	2012	90	95	102
123	2012	91	96	104
124	2012	89	94	100
125	2012	91	96	104
126	2012	88	93	102
128	2012	88	93	99
129	2012	90	95	102
1	2013	97	102	109
2	2013	96	102	109
3	2013	96	102	109
4	2013	93	101	108
5	2013	99	103	109
6	2013	99	104	108
7	2013	100	104	110
10	2013	99	103	109
12	2013	97	103	108
13	2013	96	102	104
14	2013	96	101	107
15	2013	88	100	104
16	2013	100	105	110
17	2013	100	105	110
18	2013	100	105	113
19	2013	93	102	107
20	2013	100	104	110
21	2013	88	101	104
22	2013	95	101	104
23	2013	100	105	110
24	2013	98	102	107
25	2013	99	102	107
26	2013	85	99	103
27	2013	99	103	108
28	2013	96	102	108
29	2013	100	104	110
30	2013	100	104	111
31	2013	92	100	103
32	2013	100	105	112
33	2013	100	105	113
35	2013	100	105	111
36	2013	99	104	110
37	2013	100	104	110
39	2013	96	102	108
41	2013	99	104	110
42	2013	97	103	109
43	2013	100	104	110
44	2013	100	104	110
45	2013	93	102	108
46	2013	98	102	108
47	2013	100	104	110
48	2013	96	102	108
49	2013	98	102	108
50	2013	99	104	110
51	2013	101	105	111
52	2013	100	104	110
53	2013	93	102	108
54	2013	100	105	111
55	2013	96	102	108
56	2013	100	105	111
57	2013	92	101	104
58	2013	100	104	112
59	2013	98	104	110
60	2013	98	103	110
61	2013	100	105	112
62	2013	97	103	108
63	2013	93	101	105
64	2013	93	101	105
65	2013	100	104	108
66	2013	98	104	109
67	2013	97	103	109
68	2013	92	102	105
69	2013	95	103	108
70	2013	100	104	111
71	2013	96	103	108
72	2013	93	101	107
73	2013	100	104	110
74	2013	93	100	106
75	2013	99	104	110
76	2013	96	102	108
77	2013	100	105	111
78	2013	99	103	110
80	2013	100	105	112
81	2013	95	101	107
82	2013	91	100	105
83	2013	99	104	108
84	2013	96	102	107
85	2013	94	101	107
86	2013	98	103	109
87	2013	97	103	108
88	2013	100	104	110
89	2013	99	103	110
90	2013	100	104	110
91	2013	99	104	110
92	2013	100	104	110
93	2013	88	99	103
94	2013	96	101	107
95	2013	100	104	110
99	2013	97	102	108
100	2013	100	104	110
101	2013	100	104	110
102	2013	98	103	108
103	2013	97	102	108
105	2013	92	101	107
106	2013	93	101	107
107	2013	97	102	107
108	2013	100	104	111
109	2013	88	99	103
110	2013	93	100	103
111	2013	93	100	104
112	2013	98	102	108
113	2013	92	101	107
114	2013	96	102	108
115	2013	99	103	108
116	2013	89	98	100
117	2013	99	105	112
118	2013	93	101	107
119	2013	100	104	112
120	2013	94	101	107
121	2013	99	104	110
122	2013	92	102	108
123	2013	100	104	110
124	2013	92	100	106
125	2013	98	102	108
126	2013	96	102	108
128	2013	93	101	106
129	2013	99	103	109
1	2014	86	94	102
2	2014	87	93	99
3	2014	87	94	101
4	2014	83	91	99
5	2014	88	94	102
6	2014	88	94	101
7	2014	85	94	102
10	2014	89	95	99
12	2014	83	91	98
13	2014	82	90	97
14	2014	80	89	98
15	2014	78	87	97
16	2014	89	94	103
17	2014	90	94	103
18	2014	92	98	106
19	2014	83	92	98
20	2014	90	95	104
21	2014	82	91	99
22	2014	84	92	98
23	2014	90	94	103
24	2014	87	93	100
25	2014	87	93	98
26	2014	76	83	92
27	2014	85	94	99
28	2014	82	91	99
29	2014	91	95	104
30	2014	90	93	104
31	2014	80	88	97
32	2014	89	93	103
33	2014	91	95	104
35	2014	89	94	102
36	2014	89	93	99
37	2014	89	94	102
39	2014	82	92	98
41	2014	88	93	102
42	2014	84	91	99
43	2014	89	95	101
44	2014	89	94	102
45	2014	87	94	102
46	2014	90	95	100
47	2014	91	96	104
48	2014	85	93	99
49	2014	87	95	102
50	2014	88	95	103
51	2014	91	96	105
52	2014	86	94	102
53	2014	83	92	97
54	2014	88	96	103
55	2014	83	91	98
56	2014	90	96	103
57	2014	78	87	96
58	2014	88	96	104
59	2014	87	95	102
60	2014	85	92	99
61	2014	89	96	103
62	2014	83	92	100
63	2014	82	91	97
64	2014	80	90	98
65	2014	84	92	99
66	2014	87	93	100
67	2014	83	92	101
68	2014	82	91	98
69	2014	87	92	98
70	2014	91	97	104
71	2014	83	92	99
72	2014	84	92	100
73	2014	91	96	102
74	2014	82	91	99
75	2014	86	93	99
76	2014	87	94	102
77	2014	91	97	102
78	2014	85	94	101
80	2014	92	98	104
81	2014	83	91	99
82	2014	81	91	98
83	2014	88	95	99
84	2014	87	95	99
85	2014	86	94	100
86	2014	90	97	104
87	2014	83	92	99
88	2014	91	97	106
89	2014	90	97	103
90	2014	90	97	106
91	2014	88	97	103
92	2014	91	97	103
93	2014	78	88	95
94	2014	85	93	102
95	2014	89	96	103
99	2014	87	94	102
100	2014	89	97	102
101	2014	91	96	103
102	2014	85	94	99
103	2014	87	95	102
105	2014	83	91	99
106	2014	86	95	103
107	2014	84	92	98
108	2014	93	98	106
109	2014	81	91	97
110	2014	82	90	97
111	2014	83	92	99
112	2014	89	95	103
113	2014	83	92	102
114	2014	86	93	99
115	2014	90	96	103
116	2014	81	90	97
117	2014	90	97	104
118	2014	87	94	99
119	2014	91	97	105
120	2014	85	93	98
121	2014	90	97	102
122	2014	84	92	98
123	2014	91	97	103
124	2014	82	90	96
125	2014	90	95	101
126	2014	83	92	99
128	2014	81	90	97
129	2014	88	96	102
1	2015	101	105	113
2	2015	100	104	111
3	2015	100	105	112
4	2015	99	102	109
5	2015	100	105	111
6	2015	100	103	111
7	2015	101	104	111
10	2015	101	105	111
12	2015	99	103	108
13	2015	98	103	109
14	2015	96	103	110
15	2015	94	101	108
16	2015	101	105	114
17	2015	101	105	112
18	2015	103	107	116
19	2015	97	102	108
20	2015	101	105	112
21	2015	97	103	108
22	2015	98	102	108
23	2015	101	105	112
24	2015	99	104	110
25	2015	99	103	109
26	2015	91	100	106
27	2015	99	104	112
28	2015	99	103	111
29	2015	102	105	112
30	2015	102	106	114
31	2015	95	102	109
32	2015	101	105	112
33	2015	103	107	116
35	2015	101	105	112
36	2015	100	105	110
37	2015	101	105	112
39	2015	99	103	110
41	2015	101	106	115
42	2015	99	103	110
43	2015	101	105	112
44	2015	101	105	112
45	2015	100	105	111
46	2015	101	105	113
47	2015	101	105	113
48	2015	100	104	111
49	2015	101	105	112
50	2015	101	105	112
51	2015	102	107	116
52	2015	100	104	111
53	2015	97	101	106
54	2015	102	107	114
55	2015	99	104	110
56	2015	102	107	116
57	2015	94	101	108
58	2015	102	107	116
59	2015	101	105	114
60	2015	100	103	109
61	2015	101	105	112
62	2015	99	104	112
63	2015	97	102	107
64	2015	94	101	109
65	2015	101	104	112
66	2015	100	104	112
67	2015	99	105	112
68	2015	98	103	109
69	2015	100	104	111
70	2015	102	106	113
71	2015	100	104	110
72	2015	99	104	111
73	2015	101	105	111
74	2015	99	104	112
75	2015	100	104	111
76	2015	101	105	112
77	2015	101	105	112
78	2015	100	105	113
80	2015	102	107	116
81	2015	99	103	109
82	2015	97	103	110
83	2015	101	105	112
84	2015	100	105	111
85	2015	100	104	111
86	2015	102	107	115
87	2015	100	104	112
88	2015	102	108	116
89	2015	101	106	114
90	2015	102	107	118
91	2015	101	105	115
92	2015	102	107	115
93	2015	94	101	107
94	2015	99	104	112
95	2015	101	106	114
99	2015	101	105	115
100	2015	101	105	112
101	2015	102	107	114
102	2015	100	104	111
103	2015	100	105	112
105	2015	99	103	110
106	2015	99	104	112
107	2015	100	104	111
108	2015	103	107	116
109	2015	95	101	109
110	2015	97	102	108
111	2015	99	103	108
112	2015	100	105	111
113	2015	99	104	112
114	2015	100	105	112
115	2015	102	107	115
116	2015	97	102	108
117	2015	102	106	116
118	2015	100	105	112
119	2015	103	107	115
120	2015	100	104	110
121	2015	101	105	111
122	2015	99	103	111
123	2015	101	107	114
124	2015	98	102	107
125	2015	101	105	111
126	2015	98	103	110
128	2015	97	102	107
129	2015	101	105	114
1	2016	93	102	110
2	2016	95	104	111
3	2016	94	104	111
4	2016	93	100	109
5	2016	95	103	111
6	2016	96	104	112
7	2016	99	105	113
10	2016	97	104	110
12	2016	93	97	109
13	2016	92	99	107
14	2016	92	99	107
15	2016	89	95	106
16	2016	95	105	113
17	2016	99	105	113
18	2016	104	110	122
19	2016	95	102	108
20	2016	97	105	112
21	2016	90	99	108
22	2016	97	103	109
23	2016	102	109	118
24	2016	92	100	108
25	2016	94	101	107
26	2016	84	92	103
27	2016	96	104	111
28	2016	92	99	108
29	2016	104	107	114
30	2016	97	104	113
31	2016	92	97	106
32	2016	97	106	114
33	2016	101	109	118
35	2016	97	106	113
36	2016	97	105	113
37	2016	102	109	117
39	2016	93	103	110
41	2016	97	106	113
42	2016	94	103	109
43	2016	98	106	112
44	2016	97	106	112
45	2016	97	105	112
46	2016	97	105	112
47	2016	99	106	113
48	2016	95	103	109
49	2016	99	104	110
50	2016	97	106	113
51	2016	102	108	118
52	2016	95	104	111
53	2016	92	99	107
54	2016	97	107	114
55	2016	93	100	108
56	2016	95	105	111
57	2016	89	97	107
58	2016	97	106	114
59	2016	97	105	113
60	2016	95	104	111
61	2016	98	107	114
62	2016	92	101	109
63	2016	93	100	107
64	2016	92	99	108
65	2016	95	103	108
66	2016	94	102	109
67	2016	93	103	111
68	2016	90	99	107
69	2016	95	102	109
70	2016	102	107	113
71	2016	97	104	109
72	2016	95	102	109
73	2016	100	106	112
74	2016	92	100	108
75	2016	94	103	110
76	2016	95	102	109
77	2016	99	106	113
78	2016	95	104	111
80	2016	100	108	117
81	2016	93	99	106
82	2016	90	96	106
83	2016	97	104	110
84	2016	96	105	109
85	2016	94	102	109
86	2016	102	108	117
87	2016	93	101	109
88	2016	101	108	117
89	2016	99	105	112
90	2016	101	108	122
91	2016	97	106	114
92	2016	97	105	111
93	2016	90	97	106
94	2016	94	102	109
95	2016	95	103	110
99	2016	96	104	111
100	2016	99	106	113
101	2016	102	109	116
102	2016	94	102	109
103	2016	95	103	110
105	2016	94	102	109
106	2016	95	104	112
107	2016	96	103	109
108	2016	102	108	120
109	2016	89	96	106
110	2016	90	99	106
111	2016	95	102	109
112	2016	95	104	110
113	2016	92	101	109
114	2016	96	103	111
115	2016	99	107	114
116	2016	94	102	109
117	2016	101	109	120
118	2016	97	106	113
119	2016	99	107	114
120	2016	94	103	109
121	2016	97	106	111
122	2016	92	100	107
123	2016	101	107	113
124	2016	92	97	104
125	2016	99	107	112
126	2016	93	102	109
128	2016	96	100	107
129	2016	99	107	114
1	2017	82	89	98
2	2017	82	88	97
3	2017	82	89	98
4	2017	79	87	95
5	2017	84	89	98
6	2017	83	88	97
7	2017	83	89	98
10	2017	83	89	97
12	2017	80	87	95
13	2017	77	85	92
14	2017	77	86	95
15	2017	76	85	93
16	2017	84	90	99
17	2017	86	90	100
18	2017	89	96	102
19	2017	79	86	93
20	2017	86	90	100
21	2017	76	85	93
22	2017	80	87	95
23	2017	87	90	100
24	2017	84	89	97
25	2017	82	88	96
26	2017	70	76	89
27	2017	83	89	100
28	2017	76	84	94
29	2017	86	90	100
30	2017	86	90	101
31	2017	75	85	93
32	2017	86	90	102
33	2017	87	92	103
35	2017	86	90	100
36	2017	85	89	98
37	2017	86	90	100
39	2017	81	89	97
41	2017	84	90	101
42	2017	80	87	95
43	2017	86	90	100
44	2017	86	90	99
45	2017	84	89	98
46	2017	83	90	98
47	2017	86	90	100
48	2017	80	88	96
49	2017	83	89	99
50	2017	86	90	100
51	2017	87	93	102
52	2017	85	90	99
53	2017	79	86	93
54	2017	86	90	99
55	2017	80	87	93
56	2017	87	92	100
57	2017	76	86	93
58	2017	85	90	102
59	2017	84	89	98
60	2017	82	88	97
61	2017	84	90	98
62	2017	80	88	97
63	2017	80	86	93
64	2017	74	84	93
65	2017	84	89	98
66	2017	83	89	98
67	2017	79	87	97
68	2017	75	83	93
69	2017	83	89	97
70	2017	87	90	100
71	2017	80	88	96
72	2017	79	88	97
73	2017	86	91	99
74	2017	79	87	96
75	2017	83	89	97
76	2017	83	89	98
77	2017	86	90	98
78	2017	83	89	99
80	2017	87	93	102
81	2017	80	88	95
82	2017	78	85	93
83	2017	86	90	99
84	2017	82	88	97
85	2017	83	88	98
86	2017	86	90	101
87	2017	80	88	100
88	2017	86	93	100
89	2017	87	90	100
90	2017	87	92	104
91	2017	86	90	100
92	2017	84	89	98
93	2017	75	84	90
94	2017	82	88	98
95	2017	85	90	99
99	2017	84	89	98
100	2017	86	90	100
101	2017	86	90	100
102	2017	84	89	97
103	2017	84	89	98
105	2017	79	86	95
106	2017	81	88	97
107	2017	82	87	95
108	2017	87	92	101
109	2017	75	83	90
110	2017	79	86	91
111	2017	80	87	93
112	2017	85	89	98
113	2017	80	88	97
114	2017	83	89	98
115	2017	86	90	100
116	2017	76	85	93
117	2017	84	90	99
118	2017	83	89	98
119	2017	87	92	100
120	2017	82	88	96
121	2017	86	90	97
122	2017	80	86	93
123	2017	85	89	98
124	2017	79	84	90
125	2017	84	89	97
126	2017	80	87	94
128	2017	77	86	93
129	2017	84	90	99

## Sheet: RxG #2
Ind	Year	DF	PF	FF
1	2018	95	101	108
2	2018	94	97	106
3	2018	94	99	106
4	2018	96	103	111
5	2018	94	98	106
6	2018	94	99	107
7	2018	96	101	106
8	2018	94	99	106
9	2018	92	96	106
10	2018	94	97	106
11	2018	95	100	108
12	2018	95	100	108
13	2018	95	99	106
14	2018	96	100	108
15	2018	95	100	106
16	2018	93	96	106
17	2018	92	96	103
18	2018	95	101	108
19	2018	93	96	103
20	2018	93	96	104
21	2018	91	96	103
22	2018	93	100	107
23	2018	96	101	108
24	2018	93	96	106
25	2018	95	100	106
26	2018	92	99	106
27	2018	95	103	109
28	2018	93	99	106
29	2018	95	99	106
30	2018	93	98	103
31	2018	95	100	106
32	2018	94	99	106
33	2018	93	96	106
34	2018	94	100	106
35	2018	96	99	108
36	2018	92	96	106
37	2018	96	100	108
38	2018	94	100	108
39	2018	96	101	110
40	2018	96	100	108
41	2018	93	99	106
42	2018	95	102	110
43	2018	95	100	106
44	2018	95	100	106
45	2018	93	99	104
46	2018	94	99	106
47	2018	92	95	104
48	2018	93	100	106
49	2018	93	99	106
50	2018	97	103	108
51	2018	91	95	103
52	2018	95	100	106
53	2018	96	100	106
54	2018	93	97	104
55	2018	96	103	106
56	2018	91	95	103
57	2018	92	96	104
58	2018	$	103	109
59	2018	91	96	103
60	2018	96	100	106
61	2018	96	103	110
62	2018	95	100	106
63	2018	96	102	109
64	2018	96	103	108
65	2018	91	95	103
66	2018	$	101	110
67	2018	95	101	106
68	2018	94	100	106
69	2018	94	99	108
70	2018	95	99	106
71	2018	94	99	106
72	2018	92	97	106
73	2018	96	101	108
74	2018	94	100	106
75	2018	95	99	106
76	2018	94	99	109
77	2018	96	101	106
78	2018	94	101	106
79	2018	94	100	108
80	2018	95	99	106
81	2018	$	103	110
82	2018	95	100	106
83	2018	$	101	108
84	2018	95	101	108
85	2018	94	99	104
86	2018	95	99	108
87	2018	95	100	104
88	2018	93	100	106
89	2018	96	100	108
90	2018	96	100	108
91	2018	93	99	106
92	2018	96	101	109
93	2018	94	100	106
94	2018	95	100	106
95	2018	94	100	106
96	2018	93	99	106
97	2018	92	96	106
98	2018	94	100	106
99	2018	92	97	106
100	2018	93	96	104
101	2018	96	100	108
102	2018	$	101	106
103	2018	96	101	108
104	2018	95	101	106
105	2018	93	99	108
106	2018	92	95	104
107	2018	96	101	110
108	2018	94	100	106
109	2018	93	97	104
110	2018	97	103	109
111	2018	92	96	106
112	2018	96	99	108
113	2018	92	96	104
114	2018	96	101	108
115	2018	95	99	108
116	2018	91	96	103
117	2018	94	99	106
118	2018	93	99	104
119	2018	93	98	106
120	2018	92	96	103
121	2018	91	95	103
122	2018	$	99	106
123	2018	90	95	103
124	2018	94	97	104
125	2018	96	101	109
126	2018	94	97	103
127	2018	95	101	108
128	2018	91	95	102
129	2018	95	101	108
130	2018	94	100	106
131	2018	93	101	108
132	2018	93	99	107
133	2018	94	99	106
134	2018	96	100	108
135	2018	94	100	106
136	2018	96	98	106
137	2018	94	101	108
138	2018	95	99	108
139	2018	94	100	106
140	2018	93	99	106
141	2018	95	101	110
142	2018	92	95	104
143	2018	96	101	108
144	2018	94	101	108
145	2018	96	101	108
146	2018	92	96	106
147	2018	93	97	106
148	2018	94	99	108
149	2018	95	99	106
150	2018	96	101	110
151	2018	94	99	106
152	2018	95	99	108
153	2018	95	100	106
154	2018	94	97	106
155	2018	94	99	106
156	2018	95	98	108
157	2018	94	99	106
158	2018	91	95	103
159	2018	95	101	108
160	2018	92	96	104
161	2018	88	95	103
162	2018	96	100	108
163	2018	$	101	103
164	2018	$	103	110
165	2018	$	102	109
166	2018	92	95	102
167	2018	96	100	106
168	2018	91	95	103
169	2018	96	100	106
170	2018	95	101	108
171	2018	95	99	106
172	2018	95	99	106
173	2018	95	100	108
174	2018	96	99	108
175	2018	92	96	106
176	2018	92	99	106
177	2018	94	97	106
178	2018	95	101	108
179	2018	94	100	110
180	2018	96	101	108
181	2018	93	99	104
182	2018	96	101	106
183	2018	96	101	108
184	2018	95	99	108
185	2018	94	98	108
186	2018	91	96	105
187	2018	94	96	108
188	2018	94	98	108
189	2018	95	101	108
190	2018	96	101	108
191	2018	92	96	106
192	2018	96	98	106
193	2018	95	99	106
194	2018	93	96	103
195	2018	103	106	109
196	2018	93	98	106
197	2018	94	99	108
198	2018	94	97	104
199	2018	96	101	106
200	2018	95	101	106
201	2018	95	101	110
202	2018	94	99	107
203	2018	92	95	103
204	2018	92	98	103
205	2018	93	96	106
206	2018	92	97	106
207	2018	91	94	103
208	2018	93	95	106
209	2018	91	95	104
210	2018	91	95	103
211	2018	92	96	104
212	2018	92	95	106
213	2018	98	103	110
214	2018	91	96	106
215	2018	97	101	108
216	2018	97	103	110
217	2018	89	95	103
218	2018	91	95	103
219	2018	98	102	108
220	2018	96	101	108
221	2018	97	102	110
222	2018	92	96	106
223	2018	92	95	103
224	2018	94	99	103
225	2018	95	99	107
226	2018	97	103	110
227	2018	93	96	106
228	2018	96	101	108
229	2018	89	94	102
230	2018	$	103	110
231	2018	92	96	104
232	2018	94	96	106
233	2018	91	95	103
234	2018	95	101	108
235	2018	92	96	103
236	2018	90	95	103
237	2018	95	99	108
238	2018	97	101	108
239	2018	95	99	109
240	2018	94	97	106
241	2018	95	101	106
242	2018	95	101	108
243	2018	92	96	103
244	2018	96	103	110
245	2018	$	101	108
246	2018	96	101	108
247	2018	92	96	106
248	2018	91	95	103
249	2018	96	101	108
250	2018	92	96	106
251	2018	94	98	108
252	2018	92	96	104
253	2018	99	103	110
254	2018	96	101	109
255	2018	91	96	103
256	2018	96	101	110
257	2018	92	96	103
258	2018	94	101	108
259	2018	96	101	108
260	2018	106	108	113
261	2018	$	101	108
262	2018	103	106	110
263	2018	92	96	104
264	2018	92	95	106
265	2018	91	95	104
266	2018	90	95	103
267	2018	93	96	106
268	2018	95	101	109
269	2018	94	97	103
270	2018	96	101	108
271	2018	97	101	108
272	2018	91	95	104
273	2018	92	96	106
274	2018	95	100	109
275	2018	96	101	108
276	2018	94	96	104
277	2018	$	101	110
278	2018	94	96	106
279	2018	94	101	108
280	2018	92	96	103
281	2018	91	95	106
282	2018	94	101	108
283	2018	103	106	110
284	2018	96	101	109
285	2018	91	95	102
286	2018	94	96	106
287	2018	91	95	104
288	2018	92	96	105
289	2018	93	98	106
290	2018	91	94	103
291	2018	96	101	110
292	2018	95	101	108
293	2018	97	102	110
294	2018	93	97	103
295	2018	91	94	102
296	2018	94	99	108
297	2018	91	95	102
298	2018	93	96	106
299	2018	94	98	106
300	2018	96	102	109
301	2018	96	101	110
302	2018	97	101	108
303	2018	94	98	106
304	2018	90	96	106
305	2018	95	101	109
306	2018	96	101	108
307	2018	96	102	108
308	2018	94	99	107
309	2018	95	101	109
310	2018	94	96	106
311	2018	93	96	103
312	2018	92	95	104
313	2018	95	98	106
314	2018	$	102	110
315	2018	94	96	106
316	2018	$	101	110
317	2018	93	96	104
318	2018	91	95	103
319	2018	94	101	108
320	2018	91	95	103
321	2018	96	101	109
322	2018	100	103	111
323	2018	97	104	108
324	2018	101	104	110
325	2018	96	101	108
326	2018	94	100	108
327	2018	97	103	110
328	2018	$	96	103
329	2018	93	96	106
330	2018	88	94	103
331	2018	93	96	103
332	2018	91	96	103
333	2018	90	95	103
334	2018	90	95	105
335	2018	94	96	106
336	2018	97	103	109
337	2018	98	103	109
338	2018	91	96	105
339	2018	102	106	113
340	2018	93	96	104
341	2018	96	101	110
342	2018	93	99	108
343	2018	96	101	108
344	2018	95	101	108
345	2018	95	97	106
346	2018	92	95	106
347	2018	$	101	106
348	2018	96	101	108
349	2018	97	101	109
350	2018	96	100	109
351	2018	95	101	108
352	2018	96	103	108
353	2018	94	96	106
354	2018	92	95	103
355	2018	$	101	110
356	2018	92	96	104
357	2018	91	94	103
358	2018	96	101	106
359	2018	93	97	106
360	2018	103	105	111
361	2018	94	98	106
362	2018	92	96	106
363	2018	91	96	103
364	2018	94	98	106
365	2018	96	101	108
366	2018	93	96	106
367	2018	101	106	110
368	2018	94	96	106
369	2018	92	96	104
370	2018	$	101	109
371	2018	94	97	106
372	2018	92	96	106
373	2018	94	96	106
374	2018	96	102	110
375	2018	92	96	103
376	2018	90	95	104
377	2018	91	95	103
378	2018	97	101	110
379	2018	97	103	110
380	2018	91	96	106
381	2018	90	94	104
382	2018	93	96	106
383	2018	96	101	110
384	2018	97	103	110
385	2018	91	94	103
386	2018	94	96	106
387	2018	94	97	107
388	2018	91	96	103
389	2018	91	95	103
390	2018	93	101	106
391	2018	104	106	110
392	2018	97	101	110
393	2018	91	95	106
394	2018	92	96	103
395	2018	96	101	106
396	2018	96	101	109
397	2018	93	96	106
398	2018	96	101	108
399	2018	92	95	103
400	2018	96	101	106
401	2018	92	95	104
402	2018	92	95	106
403	2018	92	96	106
404	2018	96	101	106
405	2018	91	95	103
406	2018	96	102	108
407	2018	90	95	103
408	2018	101	104	110
409	2018	89	94	103
410	2018	$	101	108
411	2018	94	96	104
412	2018	95	101	108
413	2018	92	96	103
414	2018	95	101	108
415	2018	96	102	110
416	2018	92	96	103
417	2018	92	96	106
418	2018	94	96	106
419	2018	93	96	103
420	2018	99	103	110
421	2018	97	103	110
422	2018	96	103	110
423	2018	96	101	109
424	2018	$	101	108
425	2018	96	101	108
426	2018	102	105	111
427	2018	92	95	103
428	2018	99	101	108
429	2018	96	101	110
430	2018	92	96	105
431	2018	94	98	106
432	2018	95	101	109
433	2018	92	96	103
434	2018	96	103	113
435	2018	96	101	109
436	2018	95	101	108
437	2018	96	101	108
438	2018	96	101	109
439	2018	92	96	104
440	2018	91	96	106
441	2018	94	97	107
442	2018	97	101	110
443	2018	90	95	105
444	2018	97	101	110
445	2018	97	101	108
446	2018	91	95	103
447	2018	95	101	110
448	2018	93	96	104
449	2018	97	101	108
450	2018	91	95	103
451	2018	92	96	106
452	2018	97	103	110
453	2018	92	95	103
454	2018	94	96	104
1	2019	82	88	100
2	2019	79	86	93
3	2019	83	89	100
4	2019	83	91	105
5	2019	84	91	102
6	2019	84	91	104
7	2019	83	90	105
8	2019	82	90	102
9	2019	82	88	100
10	2019	83	88	100
11	2019	83	91	102
12	2019	84	91	104
13	2019	83	89	100
14	2019	86	93	102
15	2019	83	89	102
16	2019	82	88	98
17	2019	81	88	98
18	2019	84	92	105
19	2019	83	89	100
20	2019	83	89	100
21	2019	81	88	95
22	2019	81	88	100
23	2019	85	93	108
24	2019	82	88	95
25	2019	86	95	107
26	2019	84	93	105
27	2019	84	93	102
28	2019	82	89	98
29	2019	80	87	100
30	2019	82	88	98
31	2019	83	90	102
32	2019	82	88	95
33	2019	82	88	100
34	2019	82	90	100
35	2019	83	91	105
36	2019	83	90	100
37	2019	84	93	102
38	2019	83	90	102
39	2019	84	93	105
40	2019	84	92	102
41	2019	83	89	100
42	2019	84	93	106
43	2019	83	91	102
44	2019	81	88	98
45	2019	83	89	102
46	2019	83	90	102
47	2019	82	89	98
48	2019	82	89	102
49	2019	82	87	100
50	2019	86	94	105
51	2019	79	86	96
52	2019	83	90	100
53	2019	86	91	102
54	2019	83	88	98
55	2019	84	91	102
56	2019	79	87	98
57	2019	80	84	100
58	2019	86	95	109
59	2019	81	88	98
60	2019	84	93	106
61	2019	88	100	108
62	2019	84	91	102
63	2019	86	95	105
64	2019	86	99	107
65	2019	81	88	98
66	2019	86	95	106
67	2019	83	89	100
68	2019	83	90	102
69	2019	86	93	106
70	2019	82	90	102
71	2019	82	88	98
72	2019	79	86	98
73	2019	86	93	104
74	2019	82	88	100
75	2019	83	89	100
76	2019	83	91	104
77	2019	84	93	106
78	2019	83	89	102
79	2019	84	91	103
80	2019	83	90	102
81	2019	86	95	105
82	2019	83	90	102
83	2019	85	95	106
84	2019	83	90	102
85	2019	82	89	102
86	2019	83	91	102
87	2019	83	90	102
88	2019	84	90	100
89	2019	86	95	107
90	2019	86	93	106
91	2019	83	90	101
92	2019	84	91	105
93	2019	82	89	98
94	2019	84	91	102
95	2019	83	89	102
96	2019	81	88	102
97	2019	81	88	100
98	2019	83	89	98
99	2019	83	90	105
100	2019	83	90	100
101	2019	84	93	102
102	2019	86	95	107
103	2019	86	91	102
104	2019	79	87	98
105	2019	83	91	100
106	2019	82	88	98
107	2019	84	93	105
108	2019	82	89	98
109	2019	82	89	100
110	2019	86	92	105
111	2019	79	84	95
112	2019	86	92	105
113	2019	81	88	100
114	2019	86	91	102
115	2019	82	89	100
116	2019	81	89	102
117	2019	84	91	102
118	2019	82	88	100
119	2019	83	90	102
120	2019	82	88	100
121	2019	79	86	95
122	2019	84	90	100
123	2019	79	85	95
124	2019	82	88	100
125	2019	86	93	104
126	2019	82	88	98
127	2019	84	91	102
128	2019	79	86	98
129	2019	83	91	105
130	2019	84	90	102
131	2019	83	90	102
132	2019	83	89	100
133	2019	83	88	100
134	2019	84	91	105
135	2019	83	90	102
136	2019	83	90	102
137	2019	83	89	103
138	2019	84	93	103
139	2019	83	92	106
140	2019	83	89	100
141	2019	85	91	106
142	2019	82	89	95
143	2019	83	91	102
144	2019	83	91	103
145	2019	88	95	105
146	2019	82	88	100
147	2019	84	91	102
148	2019	84	93	105
149	2019	83	89	105
150	2019	84	90	102
151	2019	84	90	102
152	2019	84	90	102
153	2019	83	90	102
154	2019	82	88	95
155	2019	83	90	102
156	2019	84	92	107
157	2019	83	89	100
158	2019	80	84	93
159	2019	83	91	100
160	2019	80	88	99
161	2019	79	84	95
162	2019	84	90	103
163	2019	84	89	100
164	2019	88	98	107
165	2019	88	93	106
166	2019	80	86	98
167	2019	84	91	104
168	2019	78	84	93
169	2019	84	90	101
170	2019	84	89	105
171	2019	84	92	105
172	2019	83	90	102
173	2019	84	91	104
174	2019	84	91	107
175	2019	79	86	95
176	2019	82	90	100
177	2019	82	88	100
178	2019	85	92	106
179	2019	85	95	109
180	2019	86	93	102
181	2019	83	89	102
182	2019	87	93	102
183	2019	83	90	101
184	2019	83	90	102
185	2019	83	88	100
186	2019	78	84	95
187	2019	84	91	105
188	2019	83	89	102
189	2019	83	89	102
190	2019	86	91	104
191	2019	81	87	102
192	2019	84	90	102
193	2019	83	90	101
194	2019	79	87	95
195	2019	85	91	104
196	2019	81	88	100
197	2019	85	93	108
198	2019	83	88	100
199	2019	84	89	102
200	2019	85	92	107
201	2019	85	93	106
202	2019	84	89	102
203	2019	83	88	98
204	2019	79	86	95
205	2019	83	90	100
206	2019	81	86	98
207	2019	79	85	93
208	2019	81	88	101
209	2019	78	84	93
210	2019	81	86	95
211	2019	83	87	99
212	2019	81	86	98
213	2019	86	95	106
214	2019	81	86	98
215	2019	84	90	102
216	2019	86	96	107
217	2019	79	85	96
218	2019	79	86	93
219	2019	88	97	107
220	2019	86	97	107
221	2019	85	93	107
222	2019	83	88	98
223	2019	79	87	98
224	2019	83	89	100
225	2019	83	89	100
226	2019	86	95	105
227	2019	81	87	98
228	2019	86	93	102
229	2019	77	83	92
230	2019	86	95	106
231	2019	81	88	98
232	2019	83	90	100
233	2019	79	84	93
234	2019	84	90	103
235	2019	79	84	93
236	2019	79	86	97
237	2019	83	90	102
238	2019	84	91	105
239	2019	83	90	104
240	2019	82	89	101
241	2019	84	90	102
242	2019	85	94	106
243	2019	84	90	102
244	2019	85	93	105
245	2019	85	93	105
246	2019	84	90	102
247	2019	83	89	102
248	2019	79	85	98
249	2019	86	93	107
250	2019	81	88	98
251	2019	83	89	105
252	2019	82	88	98
253	2019	86	93	107
254	2019	85	90	102
255	2019	81	87	95
256	2019	86	93	106
257	2019	78	85	95
258	2019	85	91	102
259	2019	85	90	104
260	2019	91	101	113
261	2019	85	91	102
262	2019	86	92	107
263	2019	78	85	98
264	2019	82	88	98
265	2019	79	85	98
266	2019	79	85	93
267	2019	82	87	95
268	2019	85	98	107
269	2019	84	89	101
270	2019	87	98	107
271	2019	86	95	106
272	2019	82	88	100
273	2019	82	89	100
274	2019	84	91	102
275	2019	84	91	105
276	2019	81	84	91
277	2019	85	93	105
278	2019	83	89	100
279	2019	83	89	104
280	2019	79	86	95
281	2019	79	88	98
282	2019	83	89	102
283	2019	88	96	107
284	2019	85	92	104
285	2019	78	85	98
286	2019	83	88	100
287	2019	79	86	98
288	2019	80	86	97
289	2019	83	88	102
290	2019	81	87	98
291	2019	85	93	105
292	2019	85	93	107
293	2019	87	95	109
294	2019	82	88	102
295	2019	79	85	95
296	2019	81	87	100
297	2019	78	84	95
298	2019	80	86	100
299	2019	85	91	102
300	2019	85	91	105
301	2019	84	90	106
302	2019	85	91	102
303	2019	85	92	105
304	2019	77	85	93
305	2019	85	91	105
306	2019	85	91	107
307	2019	85	89	100
308	2019	84	90	102
309	2019	85	93	106
310	2019	83	91	102
311	2019	82	88	98
312	2019	79	85	95
313	2019	83	89	100
314	2019	86	93	106
315	2019	80	86	98
316	2019	86	98	107
317	2019	81	86	95
318	2019	81	88	98
319	2019	84	89	102
320	2019	78	85	97
321	2019	84	90	104
322	2019	88	102	113
323	2019	86	95	107
324	2019	86	98	107
325	2019	84	91	105
326	2019	83	89	101
327	2019	87	95	107
328	2019	81	87	101
329	2019	85	90	98
330	2019	76	85	94
331	2019	83	89	101
332	2019	83	89	102
333	2019	79	87	97
334	2019	79	87	98
335	2019	79	85	93
336	2019	86	98	107
337	2019	85	93	105
338	2019	80	86	98
339	2019	88	100	107
340	2019	83	88	98
341	2019	88	98	107
342	2019	82	89	102
343	2019	84	93	102
344	2019	84	93	107
345	2019	84	90	102
346	2019	82	89	100
347	2019	86	93	106
348	2019	85	91	105
349	2019	86	91	102
350	2019	85	92	105
351	2019	83	89	102
352	2019	84	90	102
353	2019	81	87	100
354	2019	80	86	95
355	2019	84	91	106
356	2019	82	88	95
357	2019	82	88	98
358	2019	85	90	102
359	2019	83	88	102
360	2019	87	93	106
361	2019	82	88	100
362	2019	79	86	100
363	2019	79	85	95
364	2019	85	91	102
365	2019	85	92	104
366	2019	81	86	95
367	2019	88	99	107
368	2019	81	86	98
369	2019	81	86	98
370	2019	86	95	106
371	2019	81	86	95
372	2019	81	88	100
373	2019	82	88	100
374	2019	88	91	107
375	2019	80	86	98
376	2019	80	86	96
377	2019	80	86	97
378	2019	87	95	106
379	2019	89	101	109
380	2019	79	86	98
381	2019	80	86	98
382	2019	81	88	101
383	2019	85	93	106
384	2019	86	95	106
385	2019	81	87	98
386	2019	83	89	104
387	2019	83	89	102
388	2019	81	87	97
389	2019	81	86	98
390	2019	81	88	98
391	2019	85	91	107
392	2019	85	91	107
393	2019	79	88	101
394	2019	81	86	97
395	2019	84	89	100
396	2019	85	91	105
397	2019	85	91	102
398	2019	85	90	102
399	2019	81	86	97
400	2019	85	90	102
401	2019	79	85	97
402	2019	83	88	98
403	2019	79	85	100
404	2019	85	91	105
405	2019	81	86	100
406	2019	86	98	107
407	2019	77	84	94
408	2019	86	100	107
409	2019	77	84	95
410	2019	86	93	105
411	2019	83	88	100
412	2019	85	93	106
413	2019	81	88	100
414	2019	83	89	102
415	2019	84	90	106
416	2019	80	86	101
417	2019	79	86	96
418	2019	84	89	100
419	2019	79	86	93
420	2019	87	97	108
421	2019	85	93	107
422	2019	85	91	102
423	2019	85	90	102
424	2019	85	91	102
425	2019	85	93	106
426	2019	88	95	107
427	2019	80	85	93
428	2019	85	91	101
429	2019	85	95	106
430	2019	82	88	100
431	2019	84	88	101
432	2019	85	91	104
433	2019	81	86	95
434	2019	85	92	107
435	2019	85	95	105
436	2019	85	91	104
437	2019	85	93	107
438	2019	83	90	100
439	2019	79	88	98
440	2019	81	86	98
441	2019	82	88	98
442	2019	86	95	105
443	2019	79	85	98
444	2019	86	95	106
445	2019	86	93	106
446	2019	79	86	95
447	2019	86	97	107
448	2019	82	90	100
449	2019	85	91	101
450	2019	78	85	97
451	2019	81	88	101
452	2019	88	96	106
453	2019	81	87	101
454	2019	81	87	93
1	2021	83	86	$
2	2021	81	86	$
3	2021	83	86	$
4	2021	82	86	$
5	2021	83	87	$
6	2021	83	88	$
7	2021	82	87	$
8	2021	83	89	$
9	2021	82	86	$
10	2021	82	87	$
11	2021	83	87	$
12	2021	83	88	$
13	2021	81	86	$
14	2021	83	89	$
15	2021	83	86	$
16	2021	78	84	$
17	2021	76	83	$
18	2021	82	87	$
19	2021	81	85	$
20	2021	82	87	$
21	2021	77	85	$
22	2021	78	85	$
23	2021	83	89	$
24	2021	81	86	$
25	2021	85	91	$
26	2021	84	89	$
27	2021	83	89	$
28	2021	81	88	$
29	2021	77	83	$
30	2021	78	84	$
31	2021	85	90	$
32	2021	81	86	$
33	2021	81	88	$
34	2021	80	85	$
35	2021	83	88	$
36	2021	82	87	$
37	2021	81	88	$
38	2021	84	90	$
39	2021	85	89	$
40	2021	83	88	$
41	2021	82	88	$
42	2021	84	89	$
43	2021	84	90	$
44	2021	78	83	$
45	2021	78	84	$
46	2021	83	89	$
47	2021	78	84	$
48	2021	81	89	$
49	2021	77	83	$
50	2021	86	89	$
51	2021	77	83	$
52	2021	83	87	$
53	2021	85	89	$
54	2021	83	88	$
55	2021	85	90	$
56	2021	78	84	$
57	2021	78	84	$
58	2021	86	90	$
59	2021	77	83	$
60	2021	85	89	$
61	2021	85	90	$
62	2021	83	88	$
63	2021	84	90	$
64	2021	85	90	$
65	2021	78	84	$
66	2021	85	92	$
67	2021	90	90	$
68	2021	81	88	$
69	2021	82	87	$
70	2021	78	85	$
71	2021	80	85	$
72	2021	81	86	$
73	2021	85	92	$
74	2021	78	84	$
75	2021	82	87	$
76	2021	82	88	$
77	2021	84	89	$
78	2021	83	88	$
79	2021	83	89	$
80	2021	83	88	$
81	2021	85	90	$
82	2021	84	90	$
83	2021	84	90	$
84	2021	82	86	$
85	2021	83	88	$
86	2021	83	89	$
87	2021	84	88	$
88	2021	83	89	$
89	2021	85	89	$
90	2021	85	89	$
91	2021	82	89	$
92	2021	84	90	$
93	2021	79	85	$
94	2021	84	89	$
95	2021	82	87	$
96	2021	78	85	$
97	2021	81	86	$
98	2021	82	88	$
99	2021	82	88	$
100	2021	82	86	$
101	2021	83	89	$
102	2021	88	92	$
103	2021	85	89	$
104	2021	75	82	$
105	2021	82	86	$
106	2021	81	86	$
107	2021	84	90	$
108	2021	83	86	$
109	2021	81	87	$
110	2021	85	90	$
111	2021	76	83	$
112	2021	82	86	$
113	2021	77	84	$
114	2021	84	89	$
115	2021	81	87	$
116	2021	77	83	$
117	2021	84	90	$
118	2021	83	88	$
119	2021	82	86	$
120	2021	81	88	$
121	2021	78	84	$
122	2021	83	87	$
123	2021	76	82	$
124	2021	83	88	$
125	2021	82	89	$
126	2021	78	85	$
127	2021	85	90	$
128	2021	78	83	$
129	2021	83	90	$
130	2021	82	88	$
131	2021	81	87	$
132	2021	83	86	$
133	2021	78	83	$
134	2021	84	88	$
135	2021	82	86	$
136	2021	82	88	$
137	2021	81	86	$
138	2021	80	87	$
139	2021	83	90	$
140	2021	82	87	$
141	2021	84	89	$
142	2021	83	88	$
143	2021	82	89	$
144	2021	82	88	$
145	2021	89	95	$
146	2021	80	86	$
147	2021	83	88	$
148	2021	83	87	$
149	2021	82	87	$
150	2021	82	86	$
151	2021	82	88	$
152	2021	83	87	$
153	2021	82	87	$
154	2021	82	87	$
155	2021	83	88	$
156	2021	83	90	$
157	2021	84	86	$
158	2021	76	83	$
159	2021	83	88	$
160	2021	77	82	$
161	2021	73	81	$
162	2021	84	89	$
163	2021	82	88	$
164	2021	85	90	$
165	2021	84	90	$
166	2021	78	83	$
167	2021	83	88	$
168	2021	77	82	$
169	2021	84	89	$
170	2021	84	88	$
171	2021	84	90	$
172	2021	81	87	$
173	2021	84	90	$
174	2021	85	89	$
175	2021	78	84	$
176	2021	81	87	$
177	2021	78	85	$
178	2021	83	90	$
179	2021	85	92	$
180	2021	83	89	$
181	2021	83	88	$
182	2021	87	94	$
183	2021	83	88	$
184	2021	78	85	$
185	2021	83	89	$
186	2021	78	83	$
187	2021	83	88	$
188	2021	81	87	$
189	2021	83	88	$
190	2021	85	89	$
191	2021	81	86	$
192	2021	85	89	$
193	2021	83	87	$
194	2021	77	84	$
195	2021	90	92	$
196	2021	77	83	$
197	2021	81	88	$
198	2021	81	87	$
199	2021	83	87	$
200	2021	85	90	$
201	2021	83	90	$
202	2021	83	87	$
203	2021	81	86	$
204	2021	78	84	$
205	2021	81	87	$
206	2021	78	85	$
207	2021	75	81	$
208	2021	79	85	$
209	2021	76	81	$
210	2021	79	85	$
211	2021	81	86	$
212	2021	77	83	$
213	2021	89	92	$
214	2021	81	86	$
215	2021	84	89	$
216	2021	85	90	$
217	2021	77	83	$
218	2021	78	85	$
219	2021	89	92	$
220	2021	85	91	$
221	2021	83	88	$
222	2021	78	85	$
223	2021	78	84	$
224	2021	82	87	$
225	2021	81	86	$
226	2021	85	91	$
227	2021	77	83	$
228	2021	83	89	$
229	2021	76	82	$
230	2021	83	88	$
231	2021	80	85	$
232	2021	81	87	$
233	2021	78	85	$
234	2021	82	88	$
235	2021	78	85	$
236	2021	77	84	$
237	2021	82	86	$
238	2021	83	89	$
239	2021	84	90	$
240	2021	82	87	$
241	2021	83	88	$
242	2021	84	90	$
243	2021	81	86	$
244	2021	83	86	$
245	2021	83	88	$
246	2021	83	88	$
247	2021	82	87	$
248	2021	78	83	$
249	2021	88	96	$
250	2021	78	84	$
251	2021	84	90	$
252	2021	77	83	$
253	2021	88	92	$
254	2021	84	90	$
255	2021	78	85	$
256	2021	88	92	$
257	2021	78	84	$
258	2021	78	84	$
259	2021	85	89	$
260	2021	92	96	$
261	2021	85	90	$
262	2021	86	89	$
263	2021	78	84	$
264	2021	81	86	$
265	2021	79	85	$
266	2021	78	83	$
267	2021	81	86	$
268	2021	83	89	$
269	2021	85	89	$
270	2021	84	90	$
271	2021	85	90	$
272	2021	81	85	$
273	2021	81	86	$
274	2021	84	90	$
275	2021	84	89	$
276	2021	76	82	$
277	2021	86	92	$
278	2021	81	86	$
279	2021	83	88	$
280	2021	77	83	$
281	2021	80	87	$
282	2021	78	85	$
283	2021	90	92	$
284	2021	83	89	$
285	2021	76	83	$
286	2021	83	88	$
287	2021	78	83	$
288	2021	78	85	$
289	2021	81	87	$
290	2021	80	85	$
291	2021	83	89	$
292	2021	83	89	$
293	2021	85	90	$
294	2021	81	86	$
295	2021	76	83	$
296	2021	78	83	$
297	2021	75	81	$
298	2021	81	86	$
299	2021	84	90	$
300	2021	86	92	$
301	2021	85	90	$
302	2021	85	90	$
303	2021	83	89	$
304	2021	75	82	$
305	2021	84	90	$
306	2021	87	92	$
307	2021	84	89	$
308	2021	78	85	$
309	2021	83	89	$
310	2021	80	88	$
311	2021	82	88	$
312	2021	78	84	$
313	2021	81	87	$
314	2021	89	97	$
315	2021	78	85	$
316	2021	87	90	$
317	2021	80	87	$
318	2021	79	85	$
319	2021	80	87	$
320	2021	77	83	$
321	2021	85	90	$
322	2021	90	96	$
323	2021	84	90	$
324	2021	84	90	$
325	2021	84	90	$
326	2021	79	86	$
327	2021	87	92	$
328	2021	78	83	$
329	2021	81	87	$
330	2021	75	82	$
331	2021	80	87	$
332	2021	78	85	$
333	2021	78	84	$
334	2021	78	84	$
335	2021	77	83	$
336	2021	85	90	$
337	2021	85	90	$
338	2021	79	85	$
339	2021	85	92	$
340	2021	81	86	$
341	2021	87	95	$
342	2021	81	89	$
343	2021	83	89	$
344	2021	84	89	$
345	2021	85	89	$
346	2021	82	87	$
347	2021	85	88	$
348	2021	88	92	$
349	2021	85	90	$
350	2021	87	92	$
351	2021	83	88	$
352	2021	82	87	$
353	2021	82	89	$
354	2021	78	85	$
355	2021	87	92	$
356	2021	82	87	$
357	2021	80	85	$
358	2021	85	90	$
359	2021	77	83	$
360	2021	87	92	$
361	2021	82	88	$
362	2021	77	83	$
363	2021	78	85	$
364	2021	82	86	$
365	2021	85	90	$
366	2021	77	83	$
367	2021	87	92	$
368	2021	78	84	$
369	2021	77	84	$
370	2021	89	96	$
371	2021	79	85	$
372	2021	78	84	$
373	2021	82	86	$
374	2021	88	92	$
375	2021	78	84	$
376	2021	78	84	$
377	2021	78	84	$
378	2021	88	92	$
379	2021	89	92	$
380	2021	77	83	$
381	2021	78	84	$
382	2021	79	85	$
383	2021	84	90	$
384	2021	87	92	$
385	2021	79	85	$
386	2021	83	87	$
387	2021	83	87	$
388	2021	80	85	$
389	2021	77	82	$
390	2021	78	84	$
391	2021	89	92	$
392	2021	85	90	$
393	2021	75	82	$
394	2021	78	84	$
395	2021	82	86	$
396	2021	86	92	$
397	2021	84	90	$
398	2021	84	89	$
399	2021	79	85	$
400	2021	81	86	$
401	2021	76	83	$
402	2021	81	86	$
403	2021	76	83	$
404	2021	84	89	$
405	2021	79	85	$
406	2021	89	96	$
407	2021	76	82	$
408	2021	86	90	$
409	2021	75	82	$
410	2021	83	89	$
411	2021	81	86	$
412	2021	83	90	$
413	2021	77	84	$
414	2021	84	90	$
415	2021	86	93	$
416	2021	78	84	$
417	2021	76	82	$
418	2021	83	88	$
419	2021	74	81	$
420	2021	85	92	$
421	2021	85	92	$
422	2021	83	90	$
423	2021	85	90	$
424	2021	87	91	$
425	2021	82	88	$
426	2021	90	96	$
427	2021	78	83	$
428	2021	85	89	$
429	2021	83	88	$
430	2021	79	85	$
431	2021	79	85	$
432	2021	86	90	$
433	2021	80	86	$
434	2021	85	90	$
435	2021	83	89	$
436	2021	83	88	$
437	2021	85	90	$
438	2021	81	88	$
439	2021	78	84	$
440	2021	78	83	$
441	2021	82	86	$
442	2021	84	89	$
443	2021	77	83	$
444	2021	87	91	$
445	2021	84	89	$
446	2021	78	85	$
447	2021	84	90	$
448	2021	81	86	$
449	2021	84	89	$
450	2021	75	81	$
451	2021	80	88	$
452	2021	86	92	$
453	2021	78	83	$
454	2021	82	86	$
